# Supplementary material for: Post-Vaccination and Post-Infection Immunity to the Hepatitis B Virus and Circulation of Immune-Escape Variants in the Russian Federation 20 Years after the Start of Mass Vaccination
Source: Vaccines (Basel). 2023 Feb 13;11(2):430. doi: 10.3390/vaccines11020430 (PMC9962567; doi:10.3390/vaccines11020430)
Supplement: Supplementary file 1 [file vaccines-11-00430-s001.zip]

Archive with 1 entries (1 files):
- vaccines-2129536-supplementary.pdf
